# Supplementary material for: Prevalence of Multidrug Resistance and Extended-Spectrum β-Lactamase Carriage of Clinical Uropathogenic Escherichia coli Isolates in Riyadh, Saudi Arabia
Source: Int J Microbiol. 2018 Sep 16;2018:3026851. doi: 10.1155/2018/3026851 (PMC6165594; doi:10.1155/2018/3026851)
Supplement: Supplementary Materials — All data generated or analyzed during this study are included in this published article and in the supplementary materials attached. Supplementary materials include the results of antimicrobial susceptibility testing of E. coli isolates. [file 3026851.f1.xlsx]

## Sheet: Sheet1
			Antimicrobial susceptibility profile														ESBL type
Sample number	Source	Isolate ID	AM	CAZ	FOX	IMP	SXT	T	CIP	GM	NI	AUG	ESBL production	CTX-M G1	CTX-M G2	CTX-M G9	TEM	OXA	SHV	Age	Gender					No of antibiotics R	No. of antibiotics	No. of R isolates
U1	Urine	E. coli	0	17	22	30	26	23	32	20	17	13	P	P	N	N	N	N	N	68	F					3	0	6
U2	Urine	E. coli	0	22	0	29	15	16	26	23	0	13	N	N	N	N	N	N	N	67	M					4	1	13
U3	Urine	E. coli	0	35	27	31	30	25	26	0	21	15	N	N	N	N	N	N	N	37	F					2	2	14
U4	Urine	E. coli	0	22	24	33	0	0	0	11	25	11	P	P	N	N	N	N	N	44	F					6	3	18
U5	Urine	E. coli	0	21	0	33	0	19	25	21	0	20	N	N	N	N	N	N	N	7	F					4	4	17
U6	Urine	E. coli	0	32	25	30	28	21	32	20	14	16	N	N	N	N	N	N	N	41	M					2	5	10
U7	Urine	E. coli	0	15	21	31	28	0	0	20	18	10	P	P	N	N	N	N	N	68	M					5	6	14
U8	Urine	E. coli	0	11	0	29	0	0	0	20	21	0	N	N	N	N	N	N	N	6	F					7	7	5
U9	Urine	E. coli	0	17	22	31	0	20	0	20	24	13	P	P	N	N	N	N	N	70	M					5	8	2
U10	Urine	E. coli	0	14	23	33	0	0	0	20	25	12	P	P	N	N	N	N	N	83	M					6	9	1
U11	Urine	E. coli	0	20	25	32	0	0	21	20	18	13	P	P	N	N	N	N	N	49	F					4		100
U12	Urine	E. coli	0	16	21	32	0	0	0	0	21	10	P	P	N	N	N	N	N	52	F					7
U13	Urine	E. coli	0	21	26	33	28	21	26	22	24	22	N	N	N	N	N	N	N	22	F					1
U14	Urine	E. coli	0	31	26	32	30	21	25	21	21	10	N	N	N	N	N	N	N	49	F					2
U15	Urine	E. coli	0	14	23	32	0	0	0	21	22	10	P	P	N	N	N	P	N	10	F					6
U16	Urine	E. coli	0	10	20	32	24	0	21	21	27	11	P	P	N	N	N	N	N	61	M					4
U17	Urine	E. coli	0	10	16	30	24	16	21	20	24	11	P	P	N	N	N	N	N	61	M					3
U18	Urine	E. coli	0	31	23	30	0	0	33	20	17	12	N	N	N	N	N	N	N	2	F					4
U19	Urine	E. coli	0	28	21	30	25	21	0	20	23	19	N	N	N	N	N	N	N	55	F					2
U20	Urine	E. coli	0	13	24	31	26	24	0	20	21	15	P	P	N	N	N	N	N	23	M					3
U21	Urine	E. coli	0	31	21	31	0	23	25	21	19	8	N	N	N	N	N	N	N	88	F					3
U22	Urine	E. coli	0	29	26	31	0	0	35	12	22	0	N	N	N	N	N	N	N	35	F					5
U23	Urine	E. coli	0	20	30	27	30	30	30	30	30	3	N	N	N	N	N	N	N	54	F					2
U24	Urine	E. coli	0	17	18	33	0	29	0	20	0	11	P	P	N	N	N	N	N	56	F					5
U25	Urine	E. coli	0	32	25	21	0	0	30	21	20	0	N	N	N	N	N	N	N	17	F					4
U26	Urine	E. coli	17	30	24	27	26	21	29	20	20	22	N	N	N	N	N	N	N	33	F					0
U27	Urine	E. coli	0	9	15	35	0	25	0	20	16	10	P	P	N	N	N	N	N	56	F					5
U28	Urine	E. coli	0	17	20	30	0	0	0	22	22	12	P	P	N	N	N	P	N	27	F					6
U29	Urine	E. coli	0	25	16	30	17	26	25	20	0	26	N	N	N	N	N	N	N	50	F					3
U30	Urine	E. coli	0	30	21	31	24	23	35	21	24	20	N	N	N	N	N	N	N	34	F					1
U31	Urine	E. coli	0	15	16	29	0	0	0	21	0	12	P	P	N	N	N	P	N	17	M					7
U32	Urine	E. coli	0	35	27	35	15	30	30	23	25	20	N	N	N	N	N	N	N	6	F					1
U33	Urine	E. coli	13	30	23	35	0	0	30	21	25	21	N	N	N	N	N	N	N	80	F					3
U34	Urine	E. coli	0	30	23	35	0	0	30	30	30	13	N	N	N	N	N	N	N	74	F					4
U35	Urine	E. coli	13	31	23	33	0	21	35	20	25	20	N	N	N	N	N	N	N	69	F					2
U36	Urine	E. coli	0	21	17	32	0	0	30	20	0	19	N	N	N	N	N	N	N	13	M					4
U37	Urine	E. coli	0	30	23	32	24	25	0	21	21	17	N	N	N	N	N	N	N	13	F					2
U38	Urine	E. coli	0	30	22	31	25	21	32	21	23	15	N	N	N	N	N	N	N	52	F					1
U39	Urine	E. coli	0	29	25	31	0	22	24	20	24	13	N	N	N	N	N	N	N	52	F					3
U40	Urine	E. coli	0	30	24	29	0	24	35	24	21	19	N	N	N	N	N	N	N	39	F					2
U41	Urine	E. coli	7	29	24	30	20	24	0	19	21	13	N	N	N	N	N	N	N	69	M					3
U42	Urine	E. coli	15	30	23	30	25	21	30	22	26	21	N	N	N	N	N	N	N	36	F					0
U43	Urine	E. coli	16	30	25	29	30	20	20	21	24	20	N	N	N	N	N	N	N	36	F					0
U44	Urine	E. coli	0	30	25	28	24	0	30	20	21	0	N	N	N	N	N	N	N	63	F					3
U45	Urine	E. coli	0	31	22	30	26	0	28	20	20	0	N	N	N	N	N	N	N	63	F					3
U46	Urine	E. coli	0	17	21	31	0	0	0	20	19	0	P	P	N	N	N	P	N	11	F					6
U47	Urine	E. coli	0	21	0	31	0	0	0	18	22	13	N	N	N	N	N	N	N	84	F					6
U48	Urine	E. coli	0	30	24	30	0	20	28	19	19	10	N	N	N	N	N	N	N	2	F					3
U49	Urine	E. coli	14	30	24	31	22	0	35	20	19	20	N	N	N	N	N	N	N	67	F					1
U50	Urine	E. coli	0	29	24	30	0	0	35	21	17	15	N	N	N	N	N	N	N	46	F					3
U51	Urine	E. coli	11	30	23	30	26	20	35	20	19	19	N	N	N	N	N	N	N	17	F					1
U52	Urine	E. coli	0	28	24	30	0	0	35	20	13	17	N	N	N	N	N	N	N	13	F					4
U53	Urine	E. coli	11	30	25	30	30	25	30	19	25	22	N	N	N	N	N	N	N	20	F					1
U54	Urine	E. coli	0	30	22	29	0	0	35	22	20	15	N	N	N	N	N	N	N	52	F					3
U55	Urine	E. coli	0	14	21	30	0	0	0	21	23	10	P	P	N	N	P	P	N	22	M					6
U56	Urine	E. coli	11	26	21	30	20	19	0	18	20	18	N	N	N	N	N	N	N	54	F					2
U57	Urine	E. coli	0	15	23	28	0	0	0	0	18	19	P	P	N	N	N	N	N	62	F					6
U58	Urine	E. coli	16	26	21	29	0	0	0	20	22	21	N	N	N	N	N	N	N	42	M					3
U59	Urine	E. coli	0	28	23	27	0	0	26	20	20	15	N	N	N	N	N	N	N	66	F					3
U60	Urine	E. coli	0	28	23	30	24	0	35	26	19	15	N	N	N	N	N	N	N	12	F					2
U61	Urine	E. coli	0	19	21	34	0	0	0	22	33	11	P	N	N	N	N	N	N	34	F					5
U62	Urine	E. coli	15	30	24	30	28	25	23	19	21	19	N	N	N	N	N	N	N	50	F					0
U63	Urine	E. coli	0	16	23	33	0	0	11	24	0	0	P	P	N	N	N	P	N	62	M					6
U64	Urine	E. coli	0	35	25	30	0	0	13	24	26	0	N	N	N	N	N	N	N	86	F					5
U65	Urine	E. coli	0	0	0	24	0	0	0	10	16	0	P	P	N	N	P	P	N	23	F					8
U66	Urine	E. coli	0	17	23	35	0	22	0	22	22	0	P	P	N	N	P	N	N	51	F					5
U67	Urine	E. coli	0	23	24	32	28	21	0	20	25	18	N	N	N	N	N	N	N	48	M					2
U68	Urine	E. coli	0	17	23	33	0	19	35	21	19	11	P	P	N	N	N	N	N	55	F					4
U69	Urine	E. coli	12	30	27	33	26	S	S	S	21	20	N	N	N	N	N	N	N	70	F					1
U70	Urine	E. coli	15	30	23	35	25	21	S	20	24	19	N	N	N	N	N	N	N	7	F					0
U71	Urine	E. coli	0	20	23	31	26	0	S	21	20	12	P	P	N	N	N	N	N	18	M					3
U72	Urine	E. coli	10	27	21	29	25	15	S	19	18	14	N	N	N	N	N	N	N	60	F					1
U73	Urine	E. coli	0	16	22	31	0	0	0	22	25	0	P	P	N	N	N	P	N	37	F					6
U74	Urine	E. coli	0	13	16	32	0	0	0	0	25	19	P	P	N	N	N	N	N	52	M					6
U75	Urine	E. coli	0	10	10	29	0	0	S	19	20	0	P	N	N	N	P	N	N	33	F					6
U76	Urine	E. coli	13	25	20	30	22	S	S	S	20	18	N	N	N	N	N	N	N	36	F					1
U77	Urine	E. coli	12	28	21	33	24	24	0	24	18	20	N	N	N	N	N	N	N	81	F					2
U78	Urine	E. coli	0	16	21	29	0	0	0	0	16	19	P	P	N	N	N	N	N	3	M					6
U79	Urine	E. coli	0	31	23	30	0	20	0	21	18	23	N	N	N	N	N	N	N	29	F					3
U80	Urine	E. coli	0	27	24	30	20	0	31	20	20	17	N	N	N	N	N	N	N	46	F					2
U81	Urine	E. coli	0	33	23	30	28	23	39	18	21	0	N	N	N	N	N	N	N	74	F					2
U82	Urine	E. coli	0	11	21	31	0	23	0	18	22	0	P	P	N	N	P	P	N	6	F					5
U83	Urine	E. coli	0	29	21	34	0	0	33	19	14	0	N	N	N	N	N	N	N	10	F					5
U84	Urine	E. coli	10	30	21	31	23	22	31	19	20	16	N	N	N	N	N	N	N	70	M					1
U85	Urine	E. coli	0	0	0	22	0	0	0	0	10	0	P	P	N	N	P	P	N	41	M					9
U86	Urine	E. coli	10	30	21	32	22	21	31	18	21	14	N	N	N	N	N	N	N	80	F					1
U87	Urine	E. coli	0	12	11	33	23	0	0	0	18	0	P	P	N	N	N	P	N	18	F					7
U88	Urine	E. coli	0	28	0	30	0	0	0	18	11	0	N	N	N	N	N	N	N	66	F					7
U89	Urine	E. coli	0	31	21	28	0	0	33	17	17	7	N	N	N	N	N	N	N	62	F					4
U90	Urine	E. coli	0	26	12	28	29	0	32	20	21	0	N	N	N	N	N	N	N	25	M					4
U91	Urine	E. coli	0	26	10	31	28	0	30	21	19	0	N	N	N	N	N	N	N	38	M					4
U92	Urine	E. coli	11	30	21	32	17	23	0	12	22	18	N	N	N	N	N	N	N	44	F					3
U93	Urine	E. coli	0	21	23	31	0	23	34	22	13	0	P	P	N	N	P	N	N	61	F					4
U94	Urine	E. coli	0	31	21	28	0	0	33	18	19	10	N	N	N	N	N	N	N	53	F					4
U95	Urine	E. coli	0	22	0	31	0	0	0	0	11	0	P	N	N	N	P	P	N	16	F					8
U96	Urine	E. coli	0	31	25	34	0	0	33	21	21	9	N	N	N	N	N	N	N	22	M					4
U97	Urine	E. coli	13	28	22	31	24	22	35	20	18	16	N	N	N	N	N	N	N	77	M					1
U98	Urine	E. coli	0	21	0	27	0	0	0	20	17	0	P	P	N	N	P	N	N	47	F					6
U99	Urine	E. coli	0	26	19	32	0	20	0	21	22	8	N	N	N	N	N	N	N	21	F					4
U100	Urine	E. coli	16	33	23	32	21	23	23	19	20	20	N	N	N	N	N	N	N	55	F					0
		Cut-off	AM	CAZ	FOX	IMP	SXT	T	CIP	GM	NI	AUG
		S	≥17	≥21	≥18	≥23	≥16	≥15	≥21	≥15	≥17	≥18
		I	14--16	18--20	15--17	20--22	11--15	12--14	16--20	13--14	15--16	14--17
		R	≤13	≤17	≤14	≤19	≤10	≤11	≤15	≤12	≤14	≤13

## Sheet: Sheet2
Sample number	Age	Gender			Age	Female	Male	Total
U1	68	F			Children	16	3	19
U2	67	M			Adults	46	14	60
U3	37	F			Elderly	14	7	21
U4	44	F			Total	76	24	100
U5	7	F
U6	41	M
U7	68	M
U8	6	F
U9	70	M
U10	83	M
U11	49	F
U12	52	F
U13	22	F
U14	49	F
U15	10	F
U16	61	M
U17	61	M
U18	2	F
U19	55	F
U20	23	M
U21	88	F
U22	35	F
U23	54	F
U24	56	F
U25	17	F
U26	33	F
U27	56	F
U28	27	F
U29	50	F
U30	34	F
U31	17	M
U32	6	F
U33	80	F
U34	74	F
U35	69	F
U36	13	M
U37	13	F
U38	52	F
U39	52	F
U40	39	F
U41	69	M
U42	36	F
U43	36	F
U44	63	F
U45	63	F
U46	11	F
U47	84	F
U48	2	F
U49	67	F
U50	46	F
U51	17	F
U52	13	F
U53	20	F
U54	52	F
U55	22	M
U56	54	F
U57	62	F
U58	42	M
U59	66	F
U60	12	F
U61	34	F
U62	50	F
U63	62	M
U64	86	F
U65	23	F
U66	51	F
U67	48	M
U68	55	F
U69	70	F
U70	7	F
U71	18	M
U72	60	F
U73	37	F
U74	52	M
U75	33	F
U76	36	F
U77	81	F
U78	3	M
U79	29	F
U80	46	F
U81	74	F
U82	6	F
U83	10	F
U84	70	M
U85	41	M
U86	80	F
U87	18	F
U88	66	F
U89	62	F
U90	25	M
U91	38	M
U92	44	F
U93	61	F
U94	53	F
U95	16	F
U96	22	M
U97	77	M
U98	47	F
U99	21	F
U100	55	F
No. of antibiotics	No. of R isolates
0	6
1	13
2	14
3	18
4	17
5	10
6	14
7	5
8	2
9	1
10	0
10	100

## Sheet: Sheet3
No. of antibiotic groups	No. of R isolates
1	13
2	14
3	18
4	17
5	10
6	14
7	5
8	2
9	1
10	0
No. of R isolates	14	18	17	10	14	5	2	1	0	67
No. of antibiotic groups	2	3	4	5	6	7	8	9	10
	No. of antibiotic groups	No. of R isolates
	2	14
	3	18
	4	17
	5	10
	6	14
	7	5
	8	2
	9	1
	10	0

## Sheet: Sheet4
			Antimicrobial susceptibility profile												ESBL type
Sample number	Source	Isolate ID	AM	CAZ	FOX	IMP	SXT	T	CIP	GM	NI	AUG	ESBL production	CTX-M G1	TEM	OXA	SHV
U1	Urine	E. coli	0	17	22	30	26	23	32	20	17	13	P	P	N	N	N
U2	Urine	E. coli	0	22	0	29	15	16	26	23	0	13	N	N	N	N	N
U3	Urine	E. coli	0	35	27	31	30	25	26	0	21	15
U4	Urine	E. coli	0	22	24	33	0	0	0	11	25	11	P	P	N	N	N
U5	Urine	E. coli	0	21	0	33	0	19	25	21	0	20	N	N	N	N	N
U6	Urine	E. coli	0	32	25	30	28	21	32	20	14	16
U7	Urine	E. coli	0	15	21	31	28	0	0	20	18	10	P	P	N	N	N
U8	Urine	E. coli	0	11	0	29	0	0	0	20	21	0	N	N	N	N	N
U9	Urine	E. coli	0	17	22	31	0	20	0	20	24	13	P	P	N	N	N
U10	Urine	E. coli	0	14	23	33	0	0	0	20	25	12	P	P	N	N	N
U11	Urine	E. coli	0	20	25	32	0	0	21	20	18	13	P	P	N	N	N
U12	Urine	E. coli	0	16	21	32	0	0	0	0	21	10	P	P	N	N	N
U13	Urine	E. coli	0	21	26	33	28	21	26	22	24	22	N	N	N	N	N
U14	Urine	E. coli	0	31	26	32	30	21	25	21	21	10
U15	Urine	E. coli	0	14	23	32	0	0	0	21	22	10	P	P	N	P	N
U16	Urine	E. coli	0	10	20	32	24	0	21	21	27	11	P	P	N	N	N
U17	Urine	E. coli	0	10	16	30	24	16	21	20	24	11	P	P	N	N	N
U18	Urine	E. coli	0	31	23	30	0	0	33	20	17	12
U19	Urine	E. coli	0	28	21	30	25	21	0	20	23	19
U20	Urine	E. coli	0	13	24	31	26	24	0	20	21	15	P	P	N	N	N
U21	Urine	E. coli	0	31	21	31	0	23	25	21	19	8
U22	Urine	E. coli	0	29	26	31	0	0	35	12	22	0
U23	Urine	E. coli	0	20	30	27	30	30	30	30	30	3	N	N	N	N	N
U24	Urine	E. coli	0	17	18	33	0	29	0	20	0	11	P	P	N	N	N
U25	Urine	E. coli	0	32	25	21	0	0	30	21	20	0
U26	Urine	E. coli	17	30	24	27	26	21	29	20	20	22
U27	Urine	E. coli	0	9	15	35	0	25	0	20	16	10	P	P
U28	Urine	E. coli	0	17	20	30	0	0	0	22	22	12	P	P	N	P	N
U29	Urine	E. coli	0	25	16	30	17	26	25	20	0	26	N	N	N	N	N
U30	Urine	E. coli	0	30	21	31	24	23	35	21	24	20
U31	Urine	E. coli	0	15	16	29	0	0	0	21	0	12	P	P	N	P	N
U32	Urine	E. coli	0	35	27	35	15	30	30	23	25	20
U33	Urine	E. coli	13	30	23	35	0	0	30	21	25	21
U34	Urine	E. coli	0	30	23	35	0	0	30	30	30	13
U35	Urine	E. coli	13	31	23	33	0	21	35	20	25	20
U36	Urine	E. coli	0	21	17	32	0	0	30	20	0	19	N	N	N	N	N
U37	Urine	E. coli	0	30	23	32	24	25	0	21	21	17
U38	Urine	E. coli	0	30	22	31	25	21	32	21	23	15
U39	Urine	E. coli	0	29	25	31	0	22	24	20	24	13
U40	Urine	E. coli	0	30	24	29	0	24	35	24	21	19
U41	Urine	E. coli	7	29	24	30	20	24	0	19	21	13
U42	Urine	E. coli	15	30	23	30	25	21	30	22	26	21
U43	Urine	E. coli	16	30	25	29	30	20	20	21	24	20
U44	Urine	E. coli	0	30	25	28	24	0	30	20	21	0
U45	Urine	E. coli	0	31	22	30	26	0	28	20	20	0
U46	Urine	E. coli	0	17	21	31	0	0	0	20	19	0	P	P	N	P	N
U47	Urine	E. coli	0	21	0	31	0	0	0	18	22	13	N	N	N	N	N
U48	Urine	E. coli	0	30	24	30	0	20	28	19	19	10
U49	Urine	E. coli	14	30	24	31	22	0	35	20	19	20
U50	Urine	E. coli	0	29	24	30	0	0	35	21	17	15
U51	Urine	E. coli	11	30	23	30	26	20	35	20	19	19
U52	Urine	E. coli	0	28	24	30	0	0	35	20	13	17
U53	Urine	E. coli	11	30	25	30	30	25	30	19	25	22
U54	Urine	E. coli	0	30	22	29	0	0	35	22	20	15
U55	Urine	E. coli	0	14	21	30	0	0	0	21	23	10	P	P	P	P	N
U56	Urine	E. coli	11	26	21	30	20	19	0	18	20	18
U57	Urine	E. coli	0	15	23	28	0	0	0	0	18	19	P	P	N	N	N
U58	Urine	E. coli	16	26	21	29	0	0	0	20	22	21
U59	Urine	E. coli	0	28	23	27	0	0	26	20	20	15
U60	Urine	E. coli	0	28	23	30	24	0	35	26	19	15
U61	Urine	E. coli	0	19	21	34	0	0	0	22	33	11	N	N	N	N	N
U62	Urine	E. coli	15	30	24	30	28	25	23	19	21	19
U63	Urine	E. coli	0	16	23	33	0	0	11	24	0	0	P	P	N	P	N
U64	Urine	E. coli	0	35	25	30	0	0	13	24	26	0
U65	Urine	E. coli	0	0	0	24	0	0	0	10	16	0	P	P	P	P	N
U66	Urine	E. coli	0	17	23	35	0	22	0	22	22	0	P	P	P	N	N
U67	Urine	E. coli	0	23	24	32	28	21	0	20	25	18
U68	Urine	E. coli	0	17	23	33	0	19	35	21	19	11	P	P	N	N	N
U69	Urine	E. coli	12	30	27	33	26	S	S	S	21	20
U70	Urine	E. coli	15	30	23	35	25	21	S	20	24	19
U71	Urine	E. coli	0	20	23	31	26	0	S	21	20	12	P	P	N	N	N
U72	Urine	E. coli	10	27	21	29	25	15	S	19	18	14
U73	Urine	E. coli	0	16	22	31	0	0	0	22	25	0	P	P	N	P	N
U74	Urine	E. coli	0	13	16	32	0	0	0	0	25	19	P	P	N	N	N
U75	Urine	E. coli	0	10	10	29	0	0	S	19	20	0	P	N	P	N	N
U76	Urine	E. coli	13	25	20	30	22	S	S	S	20	18
U77	Urine	E. coli	12	28	21	33	24	24	0	24	18	20
U78	Urine	E. coli	0	16	21	29	0	0	0	0	16	19	P	P	N	N	N
U79	Urine	E. coli	0	31	23	30	0	20	0	21	18	23
U80	Urine	E. coli	0	27	24	30	20	0	31	20	20	17
U81	Urine	E. coli	0	33	23	30	28	23	39	18	21	0
U82	Urine	E. coli	0	11	21	31	0	23	0	18	22	0	P	P	P	P	N
U83	Urine	E. coli	0	29	21	34	0	0	33	19	14	0
U84	Urine	E. coli	10	30	21	31	23	22	31	19	20	16
U85	Urine	E. coli	0	0	0	22	0	0	0	0	10	0	P	P	P	P	N
U86	Urine	E. coli	10	30	21	32	22	21	31	18	21	14
U87	Urine	E. coli	0	12	11	33	23	0	0	0	18	0	P	P	N	P	N
U88	Urine	E. coli	0	28	0	30	0	0	0	18	11	0
U89	Urine	E. coli	0	31	21	28	0	0	33	17	17	7
U90	Urine	E. coli	0	26	12	28	29	0	32	20	21	0
U91	Urine	E. coli	0	26	10	31	28	0	30	21	19	0
U92	Urine	E. coli	11	30	21	32	17	23	0	12	22	18
U93	Urine	E. coli	0	21	23	31	0	23	34	22	13	0	P	P	P	N	N
U94	Urine	E. coli	0	31	21	28	0	0	33	18	19	10
U95	Urine	E. coli	0	22	0	31	0	0	0	0	11	0	P	N	P	P	N
U96	Urine	E. coli	0	31	25	34	0	0	33	21	21	9
U97	Urine	E. coli	13	28	22	31	24	22	35	20	18	16
U98	Urine	E. coli	0	21	0	27	0	0	0	20	17	0	P	P	P	N	N
U99	Urine	E. coli	0	26	19	32	0	20	0	21	22	8
U100	Urine	E. coli	16	33	23	32	21	23	23	19	20	20
ESBL P strains	AM	CAZ	FOX	IMP	SXT	T	CIP	GM	NI	AUG
Resistant strains	33	28	6	0	27	23	25	9	7	29
%	100	84.8485	18.1818	0	81.8182	69.697	75.7576	27.2727	21.2121	87.8788
ESBL N strains	AM	CAZ	FOX	IMP	SXT	T	CIP	GM	NI	AUG
Resistant strains	59	1	7	0	27	26	15	3	8	26
%	88.0597	1.49254	10.4478	0	40.2985	38.806	22.3881	4.47761	11.9403	38.806
